# Supplementary material for: The Visibility of Changes in the Antioxidant Compound Profiles of Strawberry and Raspberry Fruits Subjected to Different Storage Conditions Using ATR-FTIR and Chemometrics
Source: Antioxidants (Basel). 2023 Sep 5;12(9):1719. doi: 10.3390/antiox12091719 (PMC10525253; doi:10.3390/antiox12091719)
Supplement: Supplementary file 1 [file antioxidants-12-01719-s001.zip]

Archive with 1 entries (1 files):
- antioxidants-2508155-supplementary.pdf
